# Supplementary material for: Isocampholenic Acid Derivatives as Potential Fragrances
Source: Molecules. 2025 Sep 18;30(18):3794. doi: 10.3390/molecules30183794 (PMC12472598; doi:10.3390/molecules30183794)
Supplement: Supplementary file 1 [file molecules-30-03794-s001.zip]

Archive with 1 entries (1 files):
- molecules-3871955-supplementary.pdf
